# Supplementary material for: Construction of a radiation hybrid map of chicken chromosome 2 and alignment to the chicken draft sequence
Source: BMC Genomics. 2005 Feb 4;6:12. doi: 10.1186/1471-2164-6-12 (PMC548691; doi:10.1186/1471-2164-6-12)
Supplement: Additional File 1 — Description of the markers. The GCTXXXX markers were developed using the Iccare web server. The EXTXXXX markers were chosen from published information. [file 1471-2164-6-12-S1.xls]

## Sheet: Feuil1
Marker name	Gene name	Foward primer	Reverse primer	Human localization	Chicken accession number	Position on the framework groups
GCT1203	COG2	TGTGACTGATGATGAAGAAGAATG	AACAGAAAATGCACCGATTTG	1q42.2	BU472014
GCT1202	TSNAX	AAGGTGACGCCTGTAGATTACC	TCCAGTGTTGCCAATGAAAG	1q42.2	BU127169
GCT1201	CHS1	ATATGGGCAAACACCTCGTC	TTCTTTGGTGTGCTCTCTGG	1q42.3	BU125701
GCT1204	FH	ATTTGAAGCTCTCGCAGCTC	TCCTAATCCAGAGCGTGGTC	1q43	BU404474
GCT1158	FMN2	GTCTGTGGGTGGGGTATGAG	CAGGGAACGTGTTTCAAGTC	1q43	BU443987
GCT1200	LGALS8	CCAGGTGGATTTACAGTGTGG	TCAAATGGCCTTCCTTTTTG	1q43	BU388062
GCT1800	RYR2	ACCTGGAGAGGAACCACAAG	TTCAGTTAAGGCTGTTCGACTG	1q43	BU143999
GCT1177	RYR2	AAGAAGATGAAGCGGAAAGG	GTAAAGTGCCATCTGCCATC	1q43	BU352217
GCT1205	ADSS	CCCAGGATGGGATACAGAC	AACAGGAACACCTAATTCCATTTC	1q44	BU338736
GCT1602	THRB	ATCCTTCTGAAAGGCTGCTG	CGGTGTCATCCAGGTTAAATG	3p24.2	Z50188	480.5
GCT1603	RARB	AAAAGGGGCAGAGTTTGATG	TTTGTGCCAATCCACTGAAG	3p24.2	X57340
GCT1724	RBMS3	GGTGTTGTTGCTGATACTTCTCC	AGGTGCATGTTCACTGGATG	3p24.1	BU376164	605.2
GCT1605	GLB1	GGCACCCTTTCCGTTACATC	CCGGCCATCTTCATCTTC	3p23	BM439441
GCT1725	FBXL2	TCTTCATCTGAGCAACAGCAC	TGCTGGCAGTCATACAGCTC	3p23	BU324717	725.3
GCT1726	ITGA9	CTTGGCTCCTCCTTATGTGC	CTGTGACTTGACCTTCATCTCTG	3p22.3	BU425066
GCT1606	FLJ14566	CATCAAGTTGTCCGGGTTG	TGCCGCTTTGAGTCTCTCTG	3p22.1	BU381260	644.2
GCT1727	CGI-58/ABDH5	GTGTTGGAATGTGGGCTCTC	ACCCCATCTCCTTTCTCCAC	3p21.33	BI393043	629.6
GCT1728	SACM1L	CTTTTCTGGGGAACTGCAAG	CGCTTTCCAACACACAAATTC	3p21.31	BU360735	682
GCT1608	MGC13272	GGCTACAAGGTGGTCTTTGTG	AAGGTCCAGCAGGTTGTCAG	3p21.31	AJ395913
GCT1778	KIAA0800	ACCCCACTGATGACCTTGTC	GTTGGGATGGAAAACACCAC	3p21.31	BU297558
GCT1607	CSPG5	TGCAACACGCAGGACTACAC	CCGTCTTGAGCAGGTAGAGC	3p21.31	BI391969
GCT1779	CACNA1D	CCCAGCCTGTAGGATCTCTG	ATGCAGGCTCTTCGTATTGG	3p21.1	AF027602
GCT1781	RPP14	TTTTGATCAACGGACTTATTTCTG	TACAGAGGAGCTGGAAATCG	3p14.3	BU303980
GCT1780	ARHGEF3	AAACTGCATGTCTTCCTCTTCC	ACGTATGGATCCACCCAATC	3p14.3	BU283344
GCT1782	ADAMTS9	CAAAGCGGTTTCTCTCCTACC	AGGACATAGTGCTGCAGATTAGC	3p14.1	BU252458
GCT1783	ROBO2	CGGATTGTTGAGCATCCTTC	GTTTACTCCTGCGTCCATGC	3p12.3	AF364048
GCT1784	POU1F1	ACAAACCAATGTTGGCGAAG	CCCACTTGTTCTGCTTCTTCC	3q11.2	AJ222692
GCT1785	COL8A1	GAGCCTGGACCAAGAGGAC	CCAATTCCTGGATATCCTTGTG	3q12.1	BM426418
GCT1786	ZNF-U69274	AAAGAGTTTTATGAGAAGGCTTTG	TGTTCATGTGCCTCCTATATTCC	3q12.3	BU297951
GCT1787	BBX	TGCTGATGAAACCGAAGATG	CTCCTTGGCCATGTCAGTG	3q13.12	BU424533
GCT1788	BOC	AGTTTCGTGTCCGAGCACTG	TTCAGCATGATGGTGGTCTC	3q13.2	BG711584
GCT1789	KPNA1	TGACGACCTCAGGAAAAGAG	TTGCTTACGCAGCTGAAGAC	3q21.1	AJ448743
GCT1790	HAPIP	TCCCTCACTGCTACTGCAAAC	GAACATCCTGCTGGAAAACG	3q21.2	BU445634
GCT1791	PLXNA1	TGCCAGCAATTAGTGACCAG	CATCCTTGTACTTGGTGATGTAGG	3q21.3	BU128382
GCT1604	BFSP2(CP49)	TGAAGCAGTCCTTGAAAACG	CATGCTTTCTATCTGGCTCTCC	3q22.1	X84806
GCT1609	LOC131034/CPNE4	TTCATCTTGCTCATTCTGACG	TTCCTAAATGGCACAAACTGG	3q22.1	BU235593	658.4
GCT1610	SLC21A2	TGTCCCAGCTCCTCTACAGC	TGGAGATGAAACCCGATGAG	3q22.1	BG713599
GCT1589	MKPX/DUSP22	GAGTGTAACGCTGGTGGTTG	CTCTGGAAGCCCATGTTAGG	6p25.3	BI064485
GCT1761	FOXC1	AACCTGTCCCTCAACGAGTG	GGTCCTTCTCCTCCTTGTCC	6p25.3	Y17794
GCT1762	NQO2	TTTTAATGGACCTTTGAAGACG	GGCTCAAACTGCATTGCATAC	6p25.2	BU290823
GCT1590	BPHL	ACTATTCACAGTTGTCGCTTGG	TCCACAGCATCTTTTGCATC	6p25.2	BU303827
GCT1591	RPP40	TGTTTCCTGGAGAGAGAATGAAC	GCCATCTGAAGCCAGTAGTCC	6p25.1	BU472710
GCT1592	F13A1	TTGAGGTGCCTGGGGATAC	GCCCTTCATCATCCAGAAAG	6p25.1	AJ278103
GCT1509	BMP6	AGCCTCTGACCTGTTTCTGC	GTCCCATGTTGTGCTGAGG	6p24.3	BU413240	1098.5
GCT1510	MAK	ACCGTGCTCCTGAAGTTTTG	CTGGGAAAAGGGGTCTTAGTG	6p24.2	BU461020
GCT1511	FLJ20330/GFOD1	CGACCACATCAAGGGGATAC	TGTCGTCCTGGTCCTCAAAG	6p24.1	BU480674
GCT1512	GMPR	CCGTACAAAGGAGATGTGGAAC	CCTGCTCAGTTCCTTGAGTTTG	6p22.3	BM489281	1060.8
GCT1747	CAP2	AGTGGGGAAAGTGCCAACC	CACCATCTTGGGGGATGAG	6p22.3	BU214433
GCT1513	KIF13A	CTGCCTGGGACTCTTCTGTC	ATTGGCTGCAATCCTTTTCC	6p22.3	BU367478	1035.8
GCT1514	E2F3	GATACATCACTTGGCCTCCTTAC	TGCCTTCCAGTACATTGGTG	6p22.3	AI981906	1018.1
GCT1515	VMP	GGGAGGTTACCAACGCTATG	CACCTGCTAGGCGATCTCTG	6p22.2	BU115714	948.9
GCT1763	MRS2L	ATGCCGAAGAAATGGAGTTG	TCTGAATCATCTATCAATACTCTGAGC	6p22.2	BU106738
GCT1597	ALDH5A1	ATTCCCAAGATCCAGCACAG	TGCCATACTTGGAACCTTCTC	6p22.2	BU274043
GCT1593	C6orf32	GGGCCTTGCTACTCACATCC	TTCAGCTTGATTGTGCCAAG	6p22.2	BU317420	1475
GCT1722	H4FC	GACAACATCCAGGGCATCAC	CGTGACCGTCTTCCTCTTG	6p22.1	BU482552
GCT1596	TEAD3	CACCATAGCGTCCAACAGC	ATCTTGCCTTCATCCGAGAG	6p21.31	U46127
GCT1595	GRM4	TACGAGGACCAGCGGACTAC	GGCTAACCACACAATGCAAG	6p21.31	BM490671
GCT1594	BAK1	GTTCGACAGCGGCATTAAC	CGTGATGCCTTGCTGGTAG	6p21.31	BU427395
GCT1723	TFEB	TGCCGATGTCCAGCAGTC	CAGCTCTCTCTTCTGGGTGAG	6p21.1	AJ454582
GCT1729	NPY	AGCGTACCCCTCCAAACC	GCCTGGTGATGAGGTTGATG	7p15.3	M87294
GCT1730	SCAP2	TTGCCTTAGAGGGCTACACC	GGAGCGGAGATTTCAAAACAG	7p15.2	BU325302
GCT1792	MGC4607/CCM2	CTGACCCAAGAGCACGATG	TTCAGCACAACCAAATGAGC	7p13	BU317174
GCT1793	POR	CCAACAAGAAACACCCCTTC	CTTCCCCTCAGCACTGGAC	7q11.23	BM492010
GCT1795	CBCIP2/ C7orf19	TGGAAGCAGTGAGCAACATC	GCAGGAATTTGATCCAGCAC	7q22.1	AJ455112
GCT1794	CPSF4	GAGGTATGTGCCCATTCAGAC	AGAAACTCGCACTGGTCTCC	7q22.1	BU131924
GCT1796	ST7	TGCACCTGGCTGATAGACAC	ATGCTGTTAGCACACGCAAC	7q31.2	BU247756
GCT1797	C7orf14	GCAGTTTCTCATTTCCCATTC	GCTGCCTTGCTGATTATTCC	7q33	BU137305
GCT1731	CENTG3	GAGGAGCCTTCAGCGACTAC	CTTGGACTGCTTGCGGATG	7q36.1	BU283725
GCT1732	PAXIP1L	TCTTGGGGGTGAAGTAGCAG	TCTGGCATTTGAAACACTCTTC	7q36.2	BU374087	58.1
GCT1285	CLN8	TGTGGTAGAAAATCTGGGACTTC	TTTTTGTATGTCCAGTATGGGTTAAG	8p23.3	BU246315
GCT1284	ANGPT2	GTGGTTTGATGCTTGTGGTC	AAATCTGCTGGTCGAATCATC	8p23.1	BU416193
GCT1283	BLK (tyrosine proteinase)	TACACGGCCACAGAGAAGC	AGGGAGAAAGGGAGATCCTG	8p23.1	BU215057
GCT1282	PDGFRL	TCCCAGTCACTTTGATGTCG	CCTCTGCCTTGCAGTAGACC	8p22	BU424511
GCT1281	LPL1	GGTCCCACCTTTGAGTATGC	TGGAAACCTCCACCATTAGG	8p21.3	BU470625
GCT1280	EGR3	CCTATTCCCCGCAGGATTAC	CTCTGGAAGGGTTTGTGCTC	8p21.3	BU339589
GCT1279	STMN4	GAACTCAACAAGCGCACCTC	TCTCCTCTGCTGCCTCTAGC	8p21.1	BI394794
GCT1278	CLU1	GAGATGCTCAACACCAGCAG	GCTCCGAGTCAAAGAGCTTG	8p21.1	BU138318
GCT1277	DUSP4	CCTTCGAGTTCGTCAAGCAG	TAGGGGTAGAAGTGGCCTTG	8p12	AI981369
GCT1276	ASH2L	ACTTCGGGCCGTATTTCAAG	CTTCGTCTTCCGTCCACTTC	8p12	BU237478
GCT1275	TACC1	GTGCTGTCACTGTCCTCACG	CTGCCTGATTTGCCTTTCC	8p11.22	BU460858
GCT1274	POLB	TTTTGAGAAAAGAATCCCAAGG	CGTCTAAAACTGCCACAGACC	8p11.21	BU127268
GCT1708	FNTA	GGGACGATGAACTGGAATATG	ATCATAGCCGGTGGTGTTG	8p11.21	BU471467
GCT1709	FLJ23356	TTCTGAGTGGAAGGAAAACAAAG	AGCATCTTCAGTCCGTGGAG	8p11.21	AJ453492
GCT1707	FLJ10477	TCAGCAGCTAGAGGAACCAAG	TTGGGCAGAATCACATAGCC	8p11.21	BU280043
GCT1273	CHRNA6	CAGAGTGCCTGTCTGTCTGC	AGGGGAGAAAGAGCGAAATG	8p11.21	BU323248
GCT1185	CEBPD	TGTAACGGTAGTCCCCTGTC	GGAAAACTTGTTCGGTTTTATTC	8q11.21	BU399192
EXT0007	PRKDC	AGCTTCCAAGTTTCCTCCAG	TTTCACTGTATCGTGGAAAGC	8q11.21	AB016240	2015.4
GCT1159	MCM4	TCTGGGACTCTATCATTTGCTG	GAAAATGCCGTGCAGTGG	8q11.21	BU255739
GCT1160	SNAI2	ACATCCGAACGCACACTTG	CAGCGACATACGGGAGAAAG	8q11.21	BU230910
GCT1161	SNTG1	AGCTGGGAGACAAGAGGAG	CGTACCGAAAATCCAAAACAG	8q11.21	BU285104
GCT1184	OPRK1	GGGCTGACACAGATTACCAC	AAGCTTCTCCTATCACCCAAG	8q11.23	BU281575
GCT1162	RGS20	AAATGGGACTCTGGGCTACC	TTGTGTCCGAGTTGTATGCTG	8q11.23	BU338028	2063
GCT1163	LYN	CATGGATCATTGGCACAGAC	GCTTGGGATGTTTCTTGCAG	8q12.1	AI981894
EXT0006	MOS	CTGGTGCTCCATAGACTGGG	ATGTTCGCTGGCTTCAGGTC	8q12.1	X78318
GCT1180	PENK	GAAATACGGGGGCTTCATG	GCAGCTCTTTGGCTTCATC	8q12.1	BU370426	2086
GCT1165	RAB2	CAATCAGGGAGGACCACAAG	TCTTCTTCGCAACAGGAACC	8q12.1	BU136765
GCT1164	SDCBP	GGGCATGTTGGTTTCATATTC	TGTTGTGCTCTGTAAGAAGTCC	8q12.1	BU414182	2119
GCT1710	ASPH	CATGGAGGAAACAGGAATGG	CAAGTTCAAACCAGACAACTGC	8q12.3	BU374296
GCT1711	CYP7B1	TCTGGGCCATGTATTATCTGC	GGCCCTCTCTTCTGACCTG	8q12.3	BU288555
GCT1166	PDE7A	CAGCCATTCTTGGGAGAGAG	CTCGGTGTATGCAGTGGAAG	8q13.1	BU390454
GCT1253	COPS5	TGATACGAATCTCCAAAGCAG	TTTGGAGCAATTCTCAAACTG	8q13.1	BU121108	2208.2
GCT1186	COPS5	GGCCAAGTCTTCGATCTGTC	GCTTTAGCAAGTTTGTCCTCTG	8q13.1	BU358979
GCT1174	CRH	TTCCTCCGCCTGGGTAAC	GAGGTGGAAGGTGAGATCCAG	8q13.1	-
GCT1712	FLJ12987	AATTGGGCATGGAACAAGAC	CAAGAAAGCATTTGGGGAAC	8q13.2	BU237118	2168.5
GCT1167	NCOA2	ACCAACAGTTCCCTGAATGC	CCCCATAGAGTCCAAAGCAG	8q13.3	BU250789
GCT1168	EYA1	CCAGCAAAAAGAGAGGCTTG	GGGAAATACAACCCCTAATCC	8q13.3	BU221946	2260.9
GCT1169	STAU2	CAAGAAAGTGGACCTCCTCAC	AGCTCTTGTAGGACAGACATTGC	8q21.11	BU433868
GCT1170	GDAP1	CCAAGGGTGCAACACTACAG	CATAGGCTGGAATCATGGAG	8q21.11	BU272409	2299.7
GCT1171	PI15	GCGCTACATTTCACAGAATGAC	TCCATGTTGGAAGCAGGTG	8q21.13	BU483345	2310.1
GCT1172	PXMP3	AAACAAAGCCCTGGAACAAC	CTGTCCCACAGTTGCATTC	8q21.13	BU306537	2326.7
GCT1173	PKIA	TTGTTTCCATGAGCAAGCTG	TCTGATGACACTATCCCACAAAC	8q21.13	BU406544	2349.4
GCT1189	HEY	CATCGGACTGCCTTTTTATG	GGTCCATCTGATTTGTCAACG	8q21.13	BU419867
GCT1751	FLJ14007	TCAGTCAGATCATGAGTGTGAGAAAC	TAATATCTTTAACTAGCTGCTGAGTGG	8q21	BU301714
GCT1191	IMPA1	ATTGGAGAAGAATCGGTTGC	AAGTTGGTAGTTCCATCAATAGGG	8q21.13	BU476544	2373
GCT1190	RINZF	ACACAGGCGTGAGGTCTTTC	ATAGCGTCGAGATCCGTGTC	8q21.13	BU211321
GCT1188	STMN2	AACAAAACCAATGCGGTCTC	GATTGGGAATTTGTCACTTGC	8q21.13	BU119378
GCT1193	CA2	GCTCTGGTCTGACCAAGGAC	ATTGGGACCCTCTGAGCC	8q21.2	BU426348
GCT1192	E2F5	TGCTGGCTGCAATACAAAAG	TCTTGATGCTTTGCTGTAGCC	8q21	AI981577
GCT1752	E2F5	TAACCACCAGGACAACAACG	CTGGTAAACTGTGACCAAAGC	8q21.2	BU257244
GCT1182	CALB1	TCCTGAAGTCAAGGCACAAC	ACATGTGGGAGTGCTGAGAG	8q21.3	-
GCT1194	CPNE3	GTGTGTCCTGGCAGAAATCC	TTATGAAACAGGCAGCCATTC	8q21.3	BU424532
GCT1197	DECR1	AGCTAGATGTTCTGAAAGGAACG	GGATCTCTCACATCACACTGG	8q21.3	BU128843
GCT1198	MMP16	CCGTGCCTTTGATGTGTG	GGAGTGTCTCCCCCTATTCC	8q21.3	BU376719
GCT1195	RIPK2	ATAAGCACCAAACCTACAAGGAC	TTATTCTGGCAAATTCCTCTCC	8q21.3	BU471467
GCT1196	NBS1	TGCTCCACTGATACGTTTGC	TTTGCGACTTCTCTTCTTCTG	8q21.3	BU446114
GCT1206	CCNE2	CTCCACAGGGAAACCTTCTAC	TCCTTCAGAGCATCCACTTG	8q22.1	BU379763
GCT1207	UQCRB	TTGTATGAAGATGATGATGTCAAAG	ACCCACTGTTCTTTAGGAAGG	8q22.1	BU144078	2505.2
GCT1209	MATN2	GTATTTTGGAGCCCTGCATC	CTTAAATGAGGATTTCTGCTAGTTG	8q22.1	BU403000	2545.5
GCT1208	SDC2	ATTTGCCAGTGTCCTGCTG	AATGGAATTAGAAACTAAACTCGTAAG	8q22.1	BU140770
GCT1199	GEM	TGTTTGACTGCAAGTTCATCG	CTTTCTTCGGGATGCTCTCC	8q22.1	BU384482
GCT1210	KCNS2	ACGAGGAGAGTGAGGTGAGC	CTTGCTGGGGGATGGAGTAG	8q22.2	BU392395
GCT1212	NCALD	AACACGAGATCCAGGAGTGG	CCCATCGAGATCGTACATGC	8q22.3	BU325096	2560.8
GCT1213	TIEG	GCTGCGAGAGGAGGTTTG	ATGTCGTTCAGCTTGCTCAC	8q22.3	BU213230	2569.8
GCT1216	FZD6	TGGAAGGGGACAATATCAGC	GGTAGGGACAAGGAATGTGG	8q22.3	BU314698	2578.4
GCT1214	DPYS	CAGTGGAAAAATGGATGAAAAC	CTGCATCAGAACCCACAGC	8q22.3	BU121607	2591.5
GCT1215	OXR1	ATTTGCTCTTTGGCTCGATG	TCTCTTAGAAAGCGTATGGTTC	8q23.1	BU339682
GCT1217	ANGPT1	TGGTAGCCCATCAGGTGAAC	ATAAGCCCGGTTTCCTTCC	8q23.1	BU451988	2623.2
GCT1218	EIF3S6	CCTGAGGAAGCAGAAAGATGG	GCCAACATTGACTACGAAAAGAC	8q23.1	BU140850	2632.9
EXT0008	TRHR	CATGGTGCATCTAGCTGGGA	GTGGGTGGTGCTGGGATAAC	8q23.1	ROS0157
GCT1219	EBAG9	TCATGGGATGAAGATGCAC	AAAATAATCAGGTTCCATTTGTTC	8q23.2	BU257782	2652
GCT1713	KCNV1	TGGTTCACTGTGGAGTTTGTTC	TGAGCAGTCTCAGCACTTGG	8q23.2	BU474075
GCT1220	TRPS1	TGTCCATGAAGGGAAAGCTC	TCTGACAGTGCATCCAGTAGC	8q23.3	BU300653
GCT1221	RAD21	TGGAGTAATGATGCCAGAGC	TCTACCGAGTCTGGGCTGTC	8q24.11	BU254868
GCT1222	EXT1	TGCCTTATATCACGTCCACAAC	ATTCGGCGTTGTCTCTATCG	8q24.11	BU449765
GCT1223	NOV	AGGCCACACTTGGGATAGAC	CAGATGGCTCTTCGTTTTCAC	8q24.12	BU353836	2723.3
GCT1224	HAS2	ATCGCCACGATAAACAAAGC	TGGTGATGAGAACCAAGTACAAAG	8q24.13	BU307831
GCT1286	DDEF1	CTTGAGGCTGTCAAATCCAG	CCAGATGGAGAGAGGTTTGG	8q24.21	BU380247
GCT1225	MYC	GCTCTGTTAAATGCCACGTT	CCCGTTATGAAAGTTTCTCC	8q24.21	M20006
GCT1287	KCNQ3	TGTGCTGATTGCTTCAGTGC	AGCTGATCCCAGAAGTTTCC	8q24.22	BU115614
GCT1288	WISP1	ATGCGAGTGTCCGAAGTCC	GCCTCAGTGCAATTTTCTCC	8q24.22	BU109191
GCT1714	LOC51059	GGTCTGCACCACCATGTTC	TTCCTGGACGAGCAAACTG	8q24.23	BU116912
GCT1290	CPSF1	ACCTTCTCCTTCGAGGTGTG	CAGCTCAAACGTCGTCACC	8q24.3	BU342733
GCT1294	EIF2C2	CTTCGCATTACCACGTCCTC	TACCTGGCTCTGAAGGCAAC	8q24.3	BU384863
GCT1289	MGC4737	TGAACCTTCCCACCAGTCTC	GCTCAAAAGGCATAGGGTTG	8q24.3	BU304556
GCT1293	TOP1MT	AGGCAACTTCAAAACTGAGC	CACATCTTCTGGCATAATCCTC	8q24.3	BM426256
GCT1295	VPS28	AGGCTGCTGGTGCAGTTC	TTGAGGTTCCCTTTGTCGTC	8q24.3	BU203285
GCT1493	APBA1	CGAAAAGCAAAAAGGAGAAATC	GACTGGTCCCGTTGATTGAC	9q21.11	BU395084
GCT1492	MGC17347/PIP5K1B	ATTACCTCCAAGCCCTAGCC	AGGAAAGCATGTTGGTGGAG	9q21.11	BU369971
GCT1495	ALDH1A1	GATGAAGCTGCGGAATTTG	TCTTTGCTCGTTCAATGCTC	9q21.12	X58869
GCT1494	CGI(LOC51104)/C9orf77	GGAAAATTGCCTCCAAACTG	GCAACGCACAAACATACAGG	9q21.12	AJ449504
GCT1496	PCSK5	CGTCCGTTCAATTTACAAAGC	CCAAGAGCTGTGATCTGGTTC	9q21.13	BU414520
GCT1497	BCE	GAAATGGATTGATGCTGCAAG	TGCTTAAAAGTCTGAATGCACAG	9q21.31	BU423541
GCT1498	AGTPBP1	TTTTTCAAGAAGTTCGATGCTG	GGATAATGGTAAGCAAAGTAGCAGAC	9q21.33	BU266476
GCT1499	Di	TACAGGGTGGTTGTGTTTGG	GTTGCATGGCTGGAAATTG	9q22.2	BU271493
GCT1500	OGN	ACCGGCTTGTAAAACTTCCAG	TTGAAAGCGTTGTTTTTGATTCC	9q22.31	AF126963
GCT1501	PTCH	ACGGGATACACGGGAATATG	ACGGGATACACGGGAATATG	9q22.32	U40074
GCT1598	GPR51	CTGCCCATCCTCCACCAC	GCTGGTGCTGGGGCTTAC	9q22.33	BU365171
GCT1502	TGFBR1	TAAGGGTCGCTTTGGAGAAG	CTTTGTTGTCCGCAGCTATG	9q22.33	D14460
GCT1599	NR4A3	GCAGGCACAGATGCAGAAC	TGATCTTCTTTCGGGAGGTC	9q22.33	BU436288
GCT1764	INVS	AGCTGCCATACAGGACATTG	GCATCTTTCCTCAGTTGTTCG	9q22.33	AF465207
GCT1600	ABCA1	AGGCAAGACTGGTTGAGGAC	AATGCCATAGCTGGAAATGC	9q31.1	AF362377
GCT1766	RNF20	TAACATGCGCAAGAAGGATG	AAGGCAGCATTGCACTTTG	9q31.1	BU141018
GCT1767	SMC2L1	GCTTCAAGCCTCCAAGATTTAG	CCAGTGGACTATTTTTCTTGTCG	9q31.1	BU109770
GCT1765	TMEFF1	TGAATCAGGATATACTGGACAGC	TTGCTGCAATAAGGACATGC	9q31.1	BU140245	1444.6
GCT1601	RAD23B	GCCGCCAATTTCCTTCTAC	CCCAGACAATCCAGTGAACC	9q31.2	BU117771
GCT1733	ITGA8	GGTCAGGTAATCACTGCAAGC	GTGCAACTCCTGTTTGCTTCTC	10p13	X58519	297.6
GCT1734	SPAG6	TGCTAAGAGCAGTTGGGAAAC	GCTGCACCTTCTTTCACTCC	10p12.2	BU232719
GCT1799	GAD2	CAGATGCATGCTTCCTACCTC	CATCAGCCAAAGCTTGAAGAC	10p12.1	AF317501
GCT1735	WAC	TACGATTCTGCGGATGATTG	AGCCACTCTTTTGGTTTTTCC	10p12.1	BU290924
GCT1798	HHGP	GGACAGAACGACTGGCTAAAG	TTCATGGAGATGAACCTTTCTG	10p12.1	BU345878
GCT1736	KIF5B	GATCTTCGCTGTGAGCTTCC	AGCTTCCTTTATACGGTCTACTTCC	10p11.22	BU120449	159.9
GCT1737	CFP1/C10orf19	GGAACACCACCTCCTGCTG	GTTGCAGCCCGTGTCCTC	10p11.22	603774464F1
GCT1335	ADCYAP1	GCCACATAGACGGCATCTTC	GCTACTCGGCGTCCTTTG	18p11.32	U71185
EXT0004	ZFP161	GTTACTACAGCCAATTCCATC	TCGGTCTAAATGTATACCAAC	18p11.31	U51640	1688.6
EXT0003	MLCB	GTGGGACCCCTATGGGAC	ATCGCTTTAATTGGGATAGCC	18p11.31	-
GCT1715	PTPRM	TACAAGACCGGGTGAAGGAG	TTCTTGGCTTTCCTTTCGTC	18p11.23	BU263475
GCT1716	TSG	TGTGTACTGTGGTGTATTTTGATGAC	GATGCACTCTGGCCCAATAC	18p11.22	AF255731
GCT1234	VAPA	CTAAGCAGGATGGACCGATG	CTCAGGTGCCGATTTTCTTC	18p11.22	BU142104
GCT1717	FLJ23403	TCGTCCTGGTGATAGGGAAG	GTCTCTGGTGAGCGATACAGG	18p11.22	BU408167
GCT1236	PTPN2	GAGTCCCCAGCTTCATTCC	TCGTCCTATGCCTGCACTAC	18p11.21	BU257145	1633.7
GCT1235	GNAL	TACTGCTACCCGCACTTCAC	CGATCCCCTCACAAGAGTTC	18p11.21	BI393932
GCT1233	ROCK1	CGTCCGACCTGTAACTCAAG	TCCACATCCTTCCTGCATTC	18q11.1	BU294161	1715.5
GCT1237	GATA6	ATTCAGACGAGGAAACGAAAAC	AAGACGTAGATGTTGGAGTCATAGG	18q11.2	BU243277	1751.5
GCT1753	SUDD	GAATTCCTTGTCCCCAAGTG	GGCCTTTTTCATATCTTCACTG	18q11.2	BU380300
GCT1754	OSBPL1A	TTTGTGCACTGTACGGGAAG	TTCTCTTCTGCGTTTTTCTTGTC	18q11.2	BU417613	1787.2
GCT1755	SS18	GCAAGGACCTGGACCTAACC	TAGTTTCCCATTGGCTGTCC	18q11.2	BF723745	1836.3
GCT1756	AQP4	GTCTGGACTCAGCCCTTCTG	CATGGTTGCAATGCTCAGTC	18q11.2	BU360984
GCT1757	CDH2	TTCGGTCTGATCGTGATAAAAG	GTCCTGAGATGGGGTTGATG	18q12.1	BG711994	1864.4
GCT1758	B4GALT6	CATATCTCTTCATGGTGCAAGC	TGTTCCATTCAGTGTTGTATTTTTG	18q12.1	AJ453718	1970.6
GCT1759	STRIN	CCTATTTGTGTATCTCTCCCTTGG	TCTCCGTAGTCAAACTGGTGTC	18q12.1	BG710311	1982.3
GCT1238	NOL4	GCCGCAGAGAGTTTTAATGG	GGGGACTGTCACTCAGGTTC	18q12.1	BU368184
GCT1760	MAPRE2	TCAAAGGACGCTTCCAAGAC	TGCATGGTGAGACTTTTTGG	18q12.1	AJ445393	2031.3
GCT1334	YES1	TCAGGAATGACACCCTTTGG	AAGGCCACAAATACAGTAACACC	18q12.1	GGYES
GCT1582	BRUNOL4	TGTGCCTAGCATCCCATCTC	CCATTAGCAAACACGGCTTC	18q12.2	BU279350
GCT1503	LIV	TGTGCTTTACAATGCCCTGTC	TATCCACAAGCGCCACATAC	18q12.2	BU479906
GCT1581	KIAA1695	GCACTCCTCAGGGTTTAGGG	GCAGTTCCTTGGACTTCGAC	18q12.2	BU252619	1387.3
GCT1504	RIN	CAGCCATGAGGGACCAATAC	GCACCAAGGGGATGTCATAG	18q12.3	BI390167
GCT1507	MADH4	GTTCCATCGCCTATTTCGAG	CGTGCTCTCTCAATGGCTTC	18q21.1	BU270348
GCT1505	SIAT8E	AGTTGGAGAAGTGGAGGAAGC	CAGAAGCCAAAGAGGTGGAC	18q21.1	BU324291
GCT1508	MALT1	AATTCAGCAGTTGGGATTGG	TCAGCGACCTCATCAAG	18q21.31	BU261550
GCT1718	LOC90701/ZCCHC2	ATGGAGCCAGCTTTTCACAG	ATCGGAATGTCTCTGCCTTC	18q21.32	BU354030
GCT1506	RAX	AGGAGCAGCCCAAGAAGAAG	GACCTCGGGCAGGTTGAC	18q21.32	AB020318
GCT1583	MGC13269	GAGTGGTTCGGGCTGGTG	TAGACGATGAGCTTGGAACG	18q21.33	BU297476
GCT1333	BCL2	CCGCTACCAGAGGGACTTC	AGGTGCCGGTTCAGGTACTC	18q21.33	Z11961
GCT1584	CDH19	AGCCAATACAGACCCGAGTG	GCTGAGAGATCCTGCCAAAG	18q22.1	BU115769	1589.7
GCT1719	CIS4	ATGTGGAGGGGCATACGTC	TGTTGTTGTTTCCCAAAGTGC	18q22.2	BU471616	1572.1
GCT1585	NETO1	TGGACCAACTCACCAACACC	AGGCTGGGGTTGTATTTCTG	18q22.3	BU366478	1506.9
GCT1720	ATP9B	GGAAAACAAGCCTCCCTAGC	TGACAAATTGACCAAGTGCTG	18q23	BU303009
GCT1721	PARD6G	CGCTGGGCTTCTACATCC	ACCATCATGTCCGTCACCTG	18q23	BM491348
GCT1317	KREMEN	GGGAAGCCTTGTCTCTTTTG	CTCACCGAGCCCTCCTTC	22q12.1	BM488196
GCT1330	EPI64	AGATCCTCTTCTCGCTGCTG	AGAAGGCGCACATGAACC	22q12.2	BU367662
GCT1316	LIMK2	GCCATAACCAGATTGTGCTG	CCAGTGGCATAGCTGGAG	22q12.2	D26310
GCT1329	NEFH	AGGCTGGACAAGCTCTCTG	CTCAGTGGTCTTGGACTGGAG	22q12.2	AL589098
GCT1331	SLC5A1	TTTAATTGGCATCAGCATCG	GCTCATTTACTCGCTTGCAG	22q12.3	BU123908
EXT0189	IL1B	ATGGCGTTCGTTCCCGACC	GCGCCCACTTAGCTTGTAG	2q13	AJ245728
EXT0075	RARB	CATACGAAAATTTCTTGGTCC	ACTTCAGACATTCCTAACACC	3p24.2	MCW0362
EXT0073	ACVR2B	ACAGAGCACGGCCAAAGTCAG	TTTTCTCGCGAAGGAGCAGCG	3p22.2	MCW0341	33
EXT0067	PRL	CAAGCAATAGTCTCAAAGGTGA	CATAACGTTCATCCTGCAGA	6p22.3	ROS0124	995.9
EXT0065	SHH	TGAAGGACCTGAGCCCTG	AGGAGCCGTGAGTACCAATG	7q36.3	L28099
EXT0069	CA2	CGTGAAGTACGATGCAGAGC	GCCAAATCACACATTCATGC	8q21.2	-
EXT0077	MYC	GGTGTCACGTCAACATCCAC	CCACCTCGGGTATCTGGTC	8q24.21	BU200105
EXT0076	VIM	TGCTTCTTTGAACCTGAGAG	GTGTCCTCTTCGAGTGAGTG	10p13	J02759
EXT0074	MRC1	CTTCACATGCTCCACTTGATG	AGTGACTATACTTCTTCACGG	10p12.33	MCW0247	271.5
EXT0078	MCW0143	ATCTGTTGCACACTCATTGC	TACTGAGCATTGTGCATGCG		L48880
EXT0061	OVY	CCCAATGTGCTTGAATAACTTGGG	CCAGATTCTCAATAACAATGGCAG		J00922
EXT0066	ROS0018	AGACACGCCTGGAGAAGTTG	TGTGTGAAAACATTGTGGTGG		-
EXT0068	ROS0023	GGASCTGSCATTTTGATTTC	CTGAACATCGKTTTTACTGGCC		-
EXT0070	ROS0105	CACAGATTCTCAGCTTCCAG	TACGGGCTTCTGAATCTTAT		AJ231935
EXT0072	ROS0120	TCCTGTGGGTCTTTTCCAAAC	AACAACAAGAAATGGGGTGG		AJ232087
EXT0071	ROS0150	GTTAGTCTGCATTACTGGCC	CTGTATGCCTCAGTGGCAAA		AJ232107	2149
